# Supplementary material for: Deep Learning Supplants Visual Analysis by Experienced Operators for the Diagnosis of Cardiac Amyloidosis by Cine-CMR
Source: Diagnostics (Basel). 2021 Dec 29;12(1):69. doi: 10.3390/diagnostics12010069 (PMC8774777; doi:10.3390/diagnostics12010069)
Supplement: Supplementary file 1 [file diagnostics-12-00069-s001.zip]

Archive with 1 entries (1 files):
- diagnostics-1525234-supplementary.pdf
